# Supplementary material for: A missense variant in Exon 9 of the ASNS gene causes splicing abnormality in an Infant with asparagine synthetase deficiency
Source: Front Genet. 2026 May 28;17:1799796. doi: 10.3389/fgene.2026.1799796 (PMC13252912; doi:10.3389/fgene.2026.1799796)
Supplement: Supplementary file 1 [file Table2.xlsx]

## Sheet: Sheet2
Family	Nationality	Variants	Gender	Age of onset	Follow-up	Microcephaly	Intellectual disability and developmental delay	Epilepsy	Hypotonia	Hypertonia	Feeding difficulties	Respiratory insufficiency	Abnormal MRI	Abnormal EEG	Other symptoms	References
1	China	c.1031-6_1041del, c.1049A>G(p.Lys350Arg)	Male	1 month	6 months	+	+	+	+	-	+	+	+	+	/	This case
2		c.1211G>A(p.R404H), c.1643C>T(p.S548F), c.250A>T(p.M84L)	Female	3 months	Died at 7 months	+	+	+	-	-	+	+	/	+	/	1
			Male	1 month	Died at 6 months	-	+	+	-	-	+	+	/	+	/
3		c.224A>G(p.N75S), c.1612A>G(p.M538V)	Male	1 year and 4 months	7 years	-	+	+	+	-	-	-	+	+	/	2
			Male	1 year and 4 months	5 years	-	+	+	+	-	-	-	+	+	/
4		c.1503_1505delAGC(p.501_502delAAinsA), c.776G>C	Female	8 months	5 years and 3 months	+	+	+	+	+	-	-	/	+	/	3
5		c.1341_1343del(p.L448del), c.1283A>G(p.Y428C)	Male	1 month	Died at 11 months	+	+	+	-	+	-	+	+	+	/	4
6		c.1612A>G(p.M538V), c.224A>G(p.N75S)	Male	1 year and 4 months	5 years and 9 months	-	+	+	-	+	-	+	+	+	/
			Male	1 year and 4 months	5 years	-	+	+	-	+	-	+	/	/	/
7		c.146G>A(p.R49Q), c.146G>A(p.R49Q)	Male	7 months	2 years and 4 months	-	+	+	-	+	-	+	/	+	/
8		c.1165_1167del(p.E389del), c.1075G>A(p.V359M)	Male	10 months	5 years	+	+	+	-	+	-	+	+	+	/
9		c.1424C>T(p.T475I), c.1649G>A(p.R550H)	Male	1 month	Died at 5 months	+	+	+	-	+	-	+	+	+	/
10		c.666_667delCT(p.Phe223Serfs*4), c.1193A>C(p.Tyr398Ser)	Male	1 month and 9 days	Died at 3 months	+	+	+	-	+	+	-	+	/	/	5
11		c.1612A>G(p.M538V), c.224A>G(p.N75S)	Male	1 year and 3 months	8 years	-	+	+	-	-	+	-	+	+	/	6
			Male	1 year	5 years and 10 months	+	+	+	-	-	-	-	/	+	/
12		c.146G>A, c.86C>A	Female	4 months	2 years and 2 months	+	+	+	-	+	+	-	/	+	/	7
13		c.4T>G(p.Cys2Gly)	Female	3 months	Died at 6 months	+	+	+	+	-	+	+	+	+	/	8
14		c.368T>C(p.F123S), c.1649G>A(p.R550H)	Female	2 months	3 months	+	+	+	-	+	+	-	+	+	Cortical blindness	9
15		c.1424C>T(p.T475I), c.666_c.667delCT(p.L222Lfs*5)	Male	2 months	5 months	+	+	+	-	-	-	-	+	+	/	10
16		c.551C>T, c.944A>C	Male	Toddlerhood	10 years	+	+	/	/	/	/	/	/	/	/	11
			Female	Infancy	Died at 6 years	+	+	/	/	/	/	/	/	/	/
17		c.97C>Tp.(R33C), c.1031-2_1033del	NA	Fetus	/	+	/	/	/	/	/	/	/	/	/	12
18	Iran	c.1084T>G(p.F362V)	Male	1 month	14 years	+	+	+	-	/	/	/	+	+	/	13
19		c.1084T>G(p.F362V)	Male	2 weeks	14 years	+	+	+	-	/	/	/	+	+	/
			Male	3 weeks	12 years	+	+	+	-	/	/	/	+	+	/
			Male	At birth	4 months	+	+	-	-	/	/	/	+	+	/
20		c.538T>A	Female	10 days	11 years	+	+	+	-	-	-	-	+	+	/	14
21	Bangladesh	c.1648C>T(p.R550C)	Male	At birth	3 months	+	+	-	+	/	/	/	+	+	/	13
			Female	At birth	6 months	+	+	-	+	/	/	/	+	+	/
22	Canada	c.1648C>T(p.R550C), c.17C>A(p.A6E)	Male	4 days	9 days	+	+	+	+	/	/	/	+	-	/
			Male	9 months	11 months	+	+	+	+	/	/	/	+	+	/
			Male	8 days	1 year	+	+	+	+	/	/	/	+	+	/
23	Turkey	c.1108C>T(p.Leu370Phe)	Male	2 months	5 years and 9 months	+	+	+	+	-	-	+	+	+	/	15
			Male	6 months	3 years and 9 months	+	+	+	+	-	-	-	+	+	/
24		c.83G>A(p.Arg28Gln), c.1082A>T(p.Glu361Val)	Male	6 months	7 years	+	+	+	+	-	-	-	+	+	/	16
25	India	c.788C>T(p.S263F)	Male	5 days	Died at 1 month of age	+	+	+	-	-	+	+	+	/	/	17
			Female	5 days	Died at 5 days	+	+	-	-	+	+	+	+	+	/
26		c.146G>A(p.R49Q)	Male	0 days	3 years	+	+	+	-	-	-	-	/	+	/
27		c.1211G>A(p.Arg404His)	Male	4 days	Died at 10 days	+	+	+	-	+	+	+	+	/	/	18
28		c.224A>G(p.Asn75Ser), c.413A>C(p.Asp138Ala)	Female	Neonatal period	Died in early infancy	+	+	-	-	-	-	-	+	/	/
29		c.1649G>A(p.Arg550His)	Male	At birth	Died at 1 year and 1 month	+	+	+	-	-	-	-	+	/	/
30		c.1019G>A(p.R340H)	Female	At birth	Died at 6 months	+	+	-	+	+	+	+	+	+	/	19
			Female	At birth	Died at 11 days	+	+	-	+	+	+	+	+	-	/
31		c.1138G>T(p.A380S)	Female	3 months	2 years and 6 months	+	+	+	-	+	+	-	+	+	Cortical blindness	20
32	Saudi Arabia	c.1193A>G(p.Tyr398Cys)	Male	/	Died at 6 years	+	+	+	+	-	/	/	+	+	/	21
			Female	/	3 months	+	+	/	/	/	/	/	+	+	/
33		c.1193A>G(p.Tyr398Cys)	Male	/	Died at 1 year and 8 months	+	+	+	+	-	/	/	/	/	Umbilical hernia
			Male	/	Died (details unknown)	+	+	/	/	/	/	/	/	/	/
			Male	/	Died (details unknown)	+	+	/	/	/	/	/	/	/	/
			Female	/	Died (details unknown)	+	+	/	/	/	/	/	/	/	/
34		c.1137+1G>A	Male	/	Died at 3 years and 7 months	+	+	+	-	-	/	/	+	+	Cortical blindness
			Male	/	Died at 3 months	+	+	-	-	-	/	/	/	/	/
35		c.1211G>A(p.Arg404His)	Male	/	Died at 22 days	+	+	+	+	-	/	/	+	+	/
			Female	/	Died at 4 months	+	+	/	/	/	/	/	/	/	/
			Female	/	Died at 4 months	+	+	/	/	/	/	/	/	/	/
36		c.1193A>G(p.Tyr398Cys)	Male	/	Died at 2 years	+	+	/	/	/	/	/	/	/	/
			Female	/	Died at 4 years	+	+	-	+	-	/	/	+	+	/
37		c.1193A>G(p.Tyr398Cys)	Female	/	Died at 3 years and 6 months	+	+	+	/	/	/	/	/	/	/
			Male	/	1 year and 7 months	+	+	-	+	-	/	/	+	+	/
38		c.224A>T(p.Asn75Ile)	Male	/	Died at 3 years	+	+	+	-	-	-	-	/	/	/
			Female	/	Died at 2 years and 7 months	+	+	-	-	-	-	-	+	+	/
39		c.224A>T(p.Asn75Ile)	Male	/	3 years	+	+	+	-	-	/	/	+	+	Cortical blindness
			Male	/	Died in toddlerhood	+	+	/	/	/	/	/	/	/	/
			Male	/	Died in toddlerhood	+	+	/	/	/	/	/	/	/	/
			Male	/	Died in toddlerhood	+	+	/	/	/	/	/	/	/	/
			Male	/	Died in toddlerhood	+	+	/	/	/	/	/	/	/	/
40		c.224A>T(p.Asn75Ile)	Female	/	2 years and 7 months	+	+	+	-	-	/	/	+	+	/
41		c.1424C>A(p.Thr475Asn)	Male	/	2 years and 2 months	+	+	+	+	-	/	/	+	+	Undescended testes
			Male	/	5 years	+	+	+	/	/	/	/	/	/	/
42		c.1424C>A(p.Thr475Asn)	Female	/	2 years and 10 months	+	+	+	+	-	/	/	+	+	Osteopenia
			Female	/	7 years	+	+	/	+	-	/	/	+	+	Osteopenia
			Male	/	Unknown	+	+	/	/	/	/	/	/	/	/
43		c.674-1G>A	Male	/	Died at 3 months	+	+	+	+	-	/	/	+	+	/
			Male	/	Died at 3 months	+	+	/	/	/	/	/	/	/	/
44		c.1219C>T(p.Arg407Ter)	Female	/	Died at 8 days	+	+	-	-	-	/	+	-	-	/
45		c.1160A>G(p.Tyr377Cys)	Male	/	4 years	+	+	+	+	-	+	-	+	+	Gastroesophageal reflux	22
			Female	/	2 years	+	+	+	+	-	+	-	+	+	/
46		c.970C>Tp.(Arg324Ter)	Male	At birth	Died at 6 weeks	+	+	+	-	+	+	+	+	+	/	23
47		c.944A>G(p.Tyr315Cys)	Male	3 weeks	4 years	+	+	+	-	+	-	+	+	+	Cortical blindness, Ventricular dilatation
48	United Arab Emirates	c.1193A>C(p.Y398C)	Male	At birth	5 years	+	+	+	-	+	/	/	+	+	Cortical blindness	24
49		c.146G>A(p.Arg49Gln)	Male	6 months	7 years	+	+	+	-	-	+	-	+	+	/	25
			Female	6 months	2 years and 6 months	+	+	+	+	-	-	-	-	+	Ichthyosis
50	France	c.1439C>T(p.Ser480Phe), c.1648C>T(p.Arg550Cys)	Male	At birth	8 months	+	+	+	-	-	+	+	+	+	/	26
			Female	At birth	8 months	+	+	+	-	-	-	-	+	+	/
51		c.144C>A(p.His48Gln)	Female	8 months	4 years	+	+	+	+	-	-	-	+	+	/	27
52	Australia	c.866G>C(p.Gly289Ala), c.1010C>T(p.Thr337Ile)	Male	5 days	8 years	+	+	+	+	-	+	-	+	+	Cortical blindness	28
53		c.1476+1G>A	Male	At birth	Died at 2 months	+	+	-	/	/	/	+	+	/	/	29
			Male	At birth	Died at 1 month and 10 days	+	+	-	/	/	/	+	+	/	/
54	Japan	c.434T>C(p.L145S), c.740T>G(p.L247W)	Male	3 months	2 years and 2 months	+	+	+	-	+	+	-	+	+	Gastroesophageal reflux	30
55		c.1466T>A(p.V489D), c.1623_1624del(p.W541Cfs*5)	Male	At birth	8 years	+	+	+	+	+	+	-	+	+	/
56	United States of America	c.1097G>A, c.728T>C	NA	/	Died at 1 year and 5 months	+	+	+	-	+	+	+	+	/	Gastroesophageal reflux	31
57		c.479delC(p.E160Lfs*8), c.1282T>G(p.Y428C)	Male	/	Died at 2 years	+	+	+	-	-	+	-	+	+	Cortical blindness	32
58		c.614A>C(p.H205P), c.1192dupT(p.Y398Lfs*4)	Male	11 months	4 years	+	+	+	+	-	-	-	+	+	/	33
59		c.1118G>T(G373V), c.1556G>A(R519H)	Female	1 year and 1 month	9 years	+	+	+	-	-	-	-	/	/	/	34
60	Germany	c.1165G>C(p.E389Q), c.601delA(p.M201Wfs*28)	Female	At birth	19 years	+	+	+	-	-	+	-	+	/	Cortical blindness	35
			Female	At birth	16 years	+	+	+	-	-	+	-	+	/	Cortical blindness
61	Egypt	c.397_398GT>CA(p.Val133Gln)	Female	At birth	Died at 10 days	+	+	+	-	-	+	-	+	/	/	36
			Female	At birth	Died at 8 months	+	+	+	-	-	+	+	+	+	/
62	Italy	c.761G>T(p.Gly254Val)	Male	At birth	10 months	+	+	+	+	-	+	-	+	+	/	37
63	South Korea/Vietnam	c.1018C>T(p.Arg340Cys), c.1555C>T(p.Arg519Cys)	Male	4 months	1 year and 7 months	+	+	+	-	-	+	+	+	+	/	38
References
1.Song ZF, Yi Z, Li F, Yang CQ, Xue J, Liu KX, et al. A family analysis and literature review of asparagine synthetase deficiency caused by ASNS gene variation. Chin J Appl Clin Pediatr. 2021;36(9):690-3.
2.Liu L, Wang J, Li Y, Li HY, Yang B, Cui SH. A case of refractory epilepsy caused by gene variation. China Clin Case Reposit. 2022;4(1):E01793-E.
3.Suo GH, Tang JH, Feng J, Zhang BB, Wang ML. A case report and literature review of asparagine synthetase deficiency. J Clin Pediatr. 2021;39(1):55-8.
4.Song PP, Zhang XL, Li XL, Xu D, Wang JL, Chu MM, et al. Clinical and genetic characteristics of 6 cases of asparagine synthetase deficiency. Chin J Pediatr. 2024;62(4):368-73.
5.Feng TY, Tan F, Wen Y, Lin Q, Chen LQ. A case of asparagine synthetase deficiency caused by gene mutation. China Clin Case Reposit. 2024;6(1):E2867-E.
6.Liu L, Wang J, Li H, Dong Y, Li Y, Xia L, et al. An intractable epilepsy phenotype of ASNS novel mutation in two patients with asparagine synthetase deficiency. Clin Chim Acta. 2022;531:331-6.
7.Lu XP, Chen ZH, He RX, Jin Y, Li MQ, Song JQ, et al. A case of asparagine synthetase deficiency caused by compound heterozygous gene variation. China Clin Case Reposit. 2022;4(1):E02571-E.
8.Cheng S, Zhang F, Wang Q, Zhang J, Lyu G, Li Y, et al. Case Report: a novel homozygous ASNS variant in a Chinese female with severe microcephaly, encephalopathy and epilepsy. Front Neurosci. 2025;19:1570160.
9.Wang C, He G, Ge Y, Li R, Li Z, Lin Y. A novel compound heterozygous missense mutation in ASNS broadens the spectrum of asparagine synthetase deficiency. Mol Genet Genomic Med. 2020;8(6):e1235.
10.Chen B, Li W, Wang X, Chen K, Hong X. Cyst-Peritoneal Shunt for the Treatment of a Progressive Intracerebral Cyst Associated with ASNS Mutation: Case Report and Literature Review. World Neurosurg. 2019;127:1-7.
11.Yingjun X, Dian L, Ding W, Shaoying L, Yinghong Y, Nengqing L, et al. Generation of four induced pluripotent stem cell lines, GZWWTi001-A, GZWTZi001-A, GZWXYi001-A, and GZWXDi001-A, derived from peripheral blood mononuclear cells from a family with asparagine synthetase deficiency. Stem Cell Res. 2019;41:101583.
12.Zhu L, Sun Y, Xu Y, Jin P, Ding H, Dong M. Case report: A compound heterozygous mutations in ASNS broadens the spectrum of asparagine synthetase deficiency in the prenatal diagnosis. Front Pediatr. 2023;11:1273789.
13.Ruzzo EK, Capo-Chichi JM, Ben-Zeev B, Chitayat D, Mao H, Pappas AL, et al. Deficiency of asparagine synthetase causes congenital microcephaly and a progressive form of encephalopathy. Neuron. 2013;80(2):429-41.
14.Jahanpanah M, Mokhtari D, Mokaber H, Arish S, Ahmadabadi F, Davarnia B. A novel variant in ASNS gene responsible for syndromic intellectual disability and microcephaly: Case report and literature review. Mol Genet Genomic Med. 2024;12(4):e2424.
15.Sprute R, Ardicli D, Oguz KK, Malenica-Mandel A, Daimaguler HS, Koy A, et al. Clinical outcomes of two patients with a novel pathogenic variant in ASNS: response to asparagine supplementation and review of the literature. Hum Genome Var. 2019;6:24.
16.Altintas M, Yildirim M, Ucar CI, Kose E, Bektas O, Teber S. Ketogenic diet-responsive drug-resistant epilepsy in a case of asparagine synthetase deficiency with a novel compound heterozygous missense variant. Clin Neurol Neurosurg. 2023;230:107772.
17.Radha Rama Devi A, Naushad SM. Molecular diagnosis of asparagine synthetase (ASNS) deficiency in two Indian families and literature review of 29 ASNS deficient cases. Gene. 2019;704:97-102.
18.Galada C, Hebbar M, Lewis L, Soans S, Kadavigere R, Srivastava A, et al. Report of four novel variants in ASNS causing asparagine synthetase deficiency and review of literature. Congenit Anom (Kyoto). 2018;58(5):181-2.
19.Sun J, McGillivray AJ, Pinner J, Yan Z, Liu F, Bratkovic D, et al. Diaphragmatic Eventration in Sisters with Asparagine Synthetase Deficiency: A Novel Homozygous ASNS Mutation and Expanded Phenotype. JIMD Rep. 2017;34:1-9.
20.Gupta N, Tewari VV, Kumar M, Langeh N, Gupta A, Mishra P, et al. Asparagine Synthetase deficiency-report of a novel mutation and review of literature. Metab Brain Dis. 2017;32(6):1889-900.
21.Alharby E, Faqeih EA, Saleh M, Alameer S, Almuntashri M, Pastore A, et al. Clinical, molecular, and biochemical delineation of asparagine synthetase deficiency in Saudi cohort. Genet Med. 2020;22(12):2071-80.
22.Alfadhel M, Alrifai MT, Trujillano D, Alshaalan H, Al Othaim A, Al Rasheed S, et al. Asparagine Synthetase Deficiency: New Inborn Errors of Metabolism. JIMD Rep. 2015;22:11-6.
23.Seidahmed MZ, Salih MA, Abdulbasit OB, Samadi A, Al Hussien K, Miqdad AM, et al. Hyperekplexia, microcephaly and simplified gyral pattern caused by novel ASNS mutations, case report. BMC Neurol. 2016;16:105.
24.Ben-Salem S, Gleeson JG, Al-Shamsi AM, Islam B, Hertecant J, Ali BR, et al. Asparagine synthetase deficiency detected by whole exome sequencing causes congenital microcephaly, epileptic encephalopathy and psychomotor delay. Metab Brain Dis. 2015;30(3):687-94.
25.Sacharow SJ, Dudenhausen EE, Lomelino CL, Rodan L, El Achkar CM, Olson HE, et al. Characterization of a novel variant in siblings with Asparagine Synthetase Deficiency. Mol Genet Metab. 2018;123(3):317-25.
26.Gataullina S, Lauer-Zillhardt J, Kaminska A, Galmiche-Rolland L, Bahi-Buisson N, Pontoizeau C, et al. Epileptic Phenotype of Two Siblings with Asparagine Synthesis Deficiency Mimics Neonatal Pyridoxine-Dependent Epilepsy. Neuropediatrics. 2016;47(6):399-403.
27.Faoucher M, Poulat AL, Chatron N, Labalme A, Schluth-Bolard C, Till M, et al. Asparagine synthetase deficiency: A novel case with an unusual molecular mechanism. Mol Genet Metab Rep. 2019;21:100509.
28.Palmer EE, Hayner J, Sachdev R, Cardamone M, Kandula T, Morris P, et al. Asparagine Synthetase Deficiency causes reduced proliferation of cells under conditions of limited asparagine. Mol Genet Metab. 2015;116(3):178-86.
29.Akesson LS, Bournazos A, Fennell A, Krzesinski EI, Tan K, Springer A, et al. Rapid exome sequencing and adjunct RNA studies confirm the pathogenicity of a novel homozygous ASNS splicing variant in a critically ill neonate. Hum Mutat. 2020;41(11):1884-91.
30.Yamamoto T, Endo W, Ohnishi H, Kubota K, Kawamoto N, Inui T, et al. The first report of Japanese patients with asparagine synthetase deficiency. Brain Dev. 2017;39(3):236-42.
31.Abhyankar A, Lamendola-Essel M, Brennan K, Giordano JL, Esteves C, Felice V, et al. Clinical whole exome sequencing from dried blood spot identifies novel genetic defect underlying asparagine synthetase deficiency. Clin Case Rep. 2018;6(1):200-5.
32.Churchill LE, Delk PR, Wilson TE, Torres-Martinez W, Rouse CE, Marine MB, et al. Fetal MRI and ultrasound findings of a confirmed asparagine synthetase deficiency case. Prenat Diagn. 2020;40(10):1343-7.
33.Staklinski SJ, Chang MC, Ahrens-Nicklas RC, Kaur S, Stefanatos AK, Dudenhausen EE, et al. Characterizing asparagine synthetase deficiency variants in lymphoblastoid cell lines. JIMD Rep. 2023;64(2):167-79.
34.Staklinski SJ, Chang MC, Yu F, Collins Ruff K, Franz DN, Qian Z, et al. Cellular and molecular characterization of two novel asparagine synthetase gene mutations linked to asparagine synthetase deficiency. J Biol Chem. 2022;298(9):102385.
35.Schleinitz D, Seidel A, Stassart R, Klammt J, Hirrlinger PG, Winkler U, et al. Novel Mutations in the Asparagine Synthetase Gene (ASNS) Associated With Microcephaly. Front Genet. 2018;9:245.
36.Abdel-Salam GMH, Abdel-Hamid MS. Asparagine Synthetase Deficiency with Intracranial Hemorrhage Can Mimic Molybdenum Cofactor Deficiency. Neuropediatrics. 2021;52(3):201-7.
37.Costa P, Zanus C, Faletra F, Ventura G, di Marzio GM, Cervesi C, et al. Epileptic encephalopathy with microcephaly in a patient with asparagine synthetase deficiency: a video-EEG report. Epileptic Disord. 2019;21(5):466-70.
38.Lee SJ, Na JH, Lee H, Lee YM. The first report of a Korean/Vietnamese child with novel pathogenic variants in Asparagine Synthetase Deficiency (ASNSD) with evolving epilepsy syndromes. Seizure. 2024;114:53-6.
