# Supplementary material for: A missense variant in Exon 9 of the ASNS gene causes splicing abnormality in an Infant with asparagine synthetase deficiency
Source: Front Genet. 2026 May 28;17:1799796. doi: 10.3389/fgene.2026.1799796 (PMC13252912; doi:10.3389/fgene.2026.1799796)
Supplement: Supplementary file 2 [file Table3.xlsx]

## Sheet: urinary organic acids
Test Item	Result	Reference	Unit
N-Acetyltyrosine-3	0.88	0.00～0.00	μM
Decadienoic acid-2	1.12	0.00～2.30	μM
N-Acetylaspartic acid-2	0.68	0.00～3.70	μM
Decanoic acid-1	0	0.00～0.40	μM
Ethylhydroxypropionic acid-2	0.95	0.00～2.90	μM
2-Methyl-3-hydroxybutyric acid-1-2	1.38	0.00～0.30	μM
2-Hydroxyisocaproic acid-2	0	0.00～0.00	μM
Glyceric acid-3(1)	8.06	0.00～0.80	μM
Lactic acid-2	3.44	0.00～4.70	μM
2-Hydroxyisobutyric acid-2	0	0.00～0.00	μM
Hexanoic acid-1	0	0.00～0.00	μM
Glycolic acid-2	5.71	0.00～2.20	μM
Oxalic acid-2	16.29	0.00～0.00	μM
2-Hydroxybutyric acid-2	0	0.00～0.00	μM
Glyoxylic acid-OX-2	17.68	0.00～6.10	μM
3-Hydroxypropionic acid-2	2	0.00～1.10	μM
Pyruvic acid-OX-2	9.12	0.00～24.10	μM
Valproic acid-1	0	0.00～0.00	μM
3-Hydroxybutyric acid-2	0.74	0.00～3.70	μM
3-Hydroxyisobutyric acid-2	6.04	0.00～9.00	μM
2-Hydroxyisovaleric acid-2	0	0.00～0.00	μM
Malonic acid-2	0	0.00～0.10	μM
3-Hydroxyisovaleric acid-2	5.31	0.00～2.30	μM
2-Ketoisovaleric acid-OX-2	0	0.00～0.10	μM
Methylmalonic acid-2	1.38	0.20～3.60	μM
Urea-2	0	104.60～763.00	μM
4-Hydroxybutyric acid-2	0	0.00～0.00	μM
3-Hydroxyvaleric acid-2	0	0.00～0.00	μM
Acetoacetic acid	0	0.00～0.00	μM
2-Hydroxy-3-methylvaleric acid-2	0	0.00～0.00	μM
Benzoic acid-1	1.63	0.00～18.70	μM
Acetoacetic acid-2	0	0.00～0.00	μM
Octanoic acid-1	0	0.00～0.40	μM
2-Keto-3-methylvaleric acid-2	0.62	0.00～0.00	μM
2-Methyl-3-hydroxyvaleric acid-2(1)	0	0.00～0.00	μM
Phosphoric acid-3	515.71	0.00～43.00	μM
2-Methyl-3-hydroxyvaleric acid-2(2)	0	0.00～0.00	μM
Ethylmalonic acid-2	2.56	0.00～6.20	μM
2-Ketoisocaproic acid-OX-2	0.62	0.00～0.00	μM
Acetylglycine-1(1)	1.27	0.00～0.10	μM
Phenylacetic acid-1	0	0.00～0.40	μM
Maleic acid-2	0	0.00～0.40	μM
Succinic acid-2	48.55	6.50～65.80	μM
Methylsuccinic acid-2	1.59	0.00～6.40	μM
Glyceric acid-3	6.54	0.00～1.60	μM
Uracil-2	3.91	0.00～7.00	μM
Fumaric acid-2	1.8	0.00～7.30	μM
Propionylglycine-1	0	0.00～0.00	μM
Acetylglycine-1(2)	0	0.00～0.00	μM
Mevalonolactone-2	0	0.00～0.00	μM
Mevalonolactone-1	0	0.00～0.00	μM
Isobutyrylglycine-1	0	0.00～0.40	μM
2-Propyl-3-hydroxyvaleric acid-2	0	0.00～0.00	μM
Methylfumaric acid-2	1.13	0.00～8.90	μM
Glutaric acid-2	5.14	0.00～4.00	μM
3-Methylglutaconic acid-2	0	0.00～0.00	μM
3-Methylglutaric acid-2	0	0.00～4.50	μM
2-Propyl-3-ketopentanoic acid-2	0	0.00～0.00	μM
Propionylglycine-2	0	0.00～0.00	μM
Isobutyrylglycine-2	0	0.00～0.00	μM
2-Deoxy-4-hydroxyacetoacetic acid	5.54	0.00～6.30	μM
Butyrylglycine-1	0	0.00～0.00	μM
3-Methylglutaconic acid-2(1)	3.44	0.00～4.20	μM
Glutaconic acid-2	0	0.00～0.00	μM
Succinylacetone-OX-2(1)	0	0.00～0.00	μM
2-Propyl-5-hydroxyvaleric acid-2	0	0.00～1.60	μM
3-Methylglutaconic acid-2(2)	1.57	0.00～2.90	μM
Isovalerylglycine-1	0.35	0.00～0.40	μM
Butyrylglycine-2	0.49	0.00～0.70	μM
Malic acid-3	0.78	0.00～0.70	μM
Adipic acid-2	4.93	0.50～5.00	μM
Isovalerylglycine-2	0	0.00～0.00	μM
2-Hexenedioic acid-2	0	0.00～16.40	μM
5-Oxoproline-2	4.92	0.00～7.60	μM
3-Methyladipic acid	1.82	0.00～23.30	μM
Thiodiglycolic acid-2	2.65	0.00～0.00	μM
2-Propylhydroxyglutaric acid-2	0	0.00～0.00	μM
7-Hydroxyoctanoic acid-2	0	0.00～0.00	μM
5-Hydroxymethyl-2-furoic acid-1	5.87	0.00～0.00	μM
Methylcrotonylglycine-2	0	0.00～0.00	μM
3-Methylcrotonylglycine-1	0	0.00～0.00	μM
Methylcrotonylglycine-1	0	0.00～0.00	μM
3-Methylcrotonylglycine-2	0.7	0.00～0.00	μM
2-Hydroxyglutaric acid-3	5.31	0.60～5.90	μM
3-Hydroxyglutaric acid-3	18.03	0.00～0.00	μM
Phenyllactic acid-2	0.99	0.00～4.90	μM
Pimelic acid-2	3.92	0.00～9.30	μM
3-Hydroxy-3-methylglutaric acid-3	3.27	0.00～25.70	μM
3-Hydroxyphenylacetic acid-2	1.36	0.00～0.90	μM
2-Ketoglutaric acid-2(1)	18.52	3.00～102.90	μM
4-Hydroxybenzoic acid-2	4.96	0.00～7.80	μM
4-Hydroxyphenylacetic acid	56.25	8.60～73.20	μM
2-Ketoglutaric acid-2(2)	0.19	0.30～21.30	μM
Hexanoylglycine-1	0.26	0.00～0.00	μM
Phenylpyruvic acid-OX-2	0	0.00～0.00	μM
2-Hydroxyadipic acid-3	3.98	0.00～2.00	μM
Octenedioic acid-2	1.41	0.00～0.00	μM
3-Hydroxyadipic acid-3	1.27	0.10～3.60	μM
Suberic acid-2	2.92	0.30～4.70	μM
3-Methylglutaconic acid-2(3)	0	0.00～0.00	μM
2-Ketoadipic acid-OX-3	1.8	0.00～6.50	μM
Aconitic acid-3	75.32	15.10～86.10	μM
Orotic acid-3	1.53	0.00～1.50	μM
Vanillic acid-2	3.12	0.00～0.00	μM
Homovanillic acid-2	33.03	5.80～24.90	μM
Azelaic acid-2	4.24	0.00～10.70	μM
Hippuric acid-2	3.35	0.00～11.70	μM
Isocitric acid-4	32.06	8.30～29.00	μM
Citric acid-4	217.27	31.40～572.30	μM
Homogentisic acid-3	0.31	0.00～1.40	μM
Hippuric acid-1	2.13	0.00～284.00	μM
Methylcitric acid-4(1)	0.93	0.00～1.10	μM
Methylcitric acid-4(2)	1.54	0.00～1.00	μM
3-Hydroxyoctenedioic acid-3	1.09	0.00～5.30	μM
3-Hydroxysuberic acid-3	0	0.00～4.80	μM
Vanillylmandelic acid-3	70.86	11.70～84.60	μM
Sebacic acid-2	1.74	0.40～7.00	μM
4-Hydroxyphenyllactic acid-2	17.14	0.00～7.00	μM
4-Hydroxyphenylpyruvic acid-OX-2	0.48	0.00～0.90	μM
2-Hydroxyhippuric acid-3	1.98	0.00～0.00	μM
Indole-3-acetic acid-2	4.89	0.00～78.70	μM
Suberylglycine-2	0	0.00～0.00	μM
Palmitic acid-1	101.67	0.00～13.80	μM
2-Hydroxysebacic acid-3	0	0.00～5.30	μM
3-Hydroxysebacic acid-3	0.93	0.00～4.40	μM
2-Hydroxyhippuric acid-2	0	0.00～17.60	μM
Dodecanedioic acid-2	0	0.00～0.00	μM
Uric acid-4	71.65	0.00～7.20	μM
3,6-Epoxydodecanedioic acid-2	2.33	0.00～5.20	μM
3-Hydroxydodecanedioic acid-3	0	0.00～1.40	μM
3,6-Epoxytetradecanoic acid-2	0	0.00～3.90	μM

## Sheet: blood amino acids and acylcarni
Test Item	Result	Reference	Unit
LEU+ILE	192.528	80～300	μmol/L
ALA/CIT	8.568	10～52	μmol/L
ARG/PHE	0.12	0.04～0.8	μmol/L
VAL/PHE	2.764	1.5～4.5	μmol/L
CIT/PHE	0.35	0.1～0.65	μmol/L
LEU+ILE/PHE	3.08	1.5～6	μmol/L
LEU+ILE/TYR	2.329	0.5～3.6	μmol/L
MET/CIT	1.59	0.3～3.5	μmol/L
TYR/PHE	1.323	0.8～5	μmol/L
C3/MET	0.018	0.0～0.34	μmol/L
(C3DC+C4OH)/C4	0.203	0.1～1.1	μmol/L
(C3DC+C4OH)/C10	0.5	0.27～3	μmol/L
C4/C3	0.244	0.04～0.36	μmol/L
C4DC+C5OH/C0	0.023	0.0～0.03	μmol/L
C4DC+C5OH/C8	5.055	1.30～10	μmol/L
C5/C0	0.008	0.0～0.02	μmol/L
C5/C3	0.16	0.02～0.46	μmol/L
C5DC+C6OH/C4DC+C5OH	0.399	0.16～1.14	μmol/L
C5DC+C6OH/C3DC+C4OH	3.581	0.8～4.25	μmol/L
C14:1/C2	0.011	0.0～0.1	μmol/L
C14:1/C16	0.064	0～0.20	μmol/L
C16OH/C16	0.015	0.0～0.05	μmol/L
PRO/PHE	1.61	1.8～6	μmol/L
(C0+C2+C3+C16+C18:1+C18)/CIT	0.869	1.2～9	μmol/L
PHE/(C3+C16)	42.403	5.0～45	μmol/L
MET	34.787	7.0～42	μmol/L
ARG	7.504	1～40	μmol/L
ALA	187.404	140～650	μmol/L
GLY	488.396	300～1150	μmol/L
PRO	100.599	85～350	μmol/L
VAL	172.75	70～280	μmol/L
PHE	62.502	30～95	μmol/L
TYR	82.667	35.0～270	μmol/L
CIT	21.873	6.5～32	μmol/L
ORN	97.66	30～260	μmol/L
ARG/ORN	0.077	0.02～0.4	μmol/L
CIT/ARG	2.915	0.4～10	μmol/L
ORN/CIT	4.465	2.70～18	μmol/L
MET/PHE	0.557	0.1～0.84	μmol/L
PHE/TYR	0.756	0.2～1.25	μmol/L
GLY/PHE	7.814	4.50～20	μmol/L
C0	11.928	9～55	μmol/L
C2	4.706	4.5～50	μmol/L
C3	0.626	0.42～5.54	μmol/L
C3DC+C4OH	0.031	0.01～0.21	μmol/L
C4	0.153	0.05～0.5	μmol/L
C4DC+C5OH	0.278	0.1～0.54	μmol/L
C5	0.1	0.05～0.45	μmol/L
C5:1	0.008	0.0～0.04	μmol/L
C5DC+C6OH	0.111	0.05～0.28	μmol/L
C6	0.027	0.02～0.14	μmol/L
C6DC	0.006	0.0～0.03	μmol/L
C8	0.055	0.02～0.15	μmol/L
C8:1	0.058	0.01～0.2	μmol/L
C10	0.062	0.03～0.18	μmol/L
C10:1	0.033	0.01～0.12	μmol/L
C10:2	0.003	0.0～0.1	μmol/L
C12	0.041	0.02～0.2	μmol/L
C12:1	0.025	0.01～0.1	μmol/L
C14	0.047	0.04～0.4	μmol/L
C14:1	0.054	0.03～0.28	μmol/L
C14:2	0.008	0.0～0.1	μmol/L
C14OH	0.007	0.0～0.03	μmol/L
C16	0.848	0.4～6.0	μmol/L
C16:1	0.046	0.02～0.35	μmol/L
C16OH	0.013	0.0～0.05	μmol/L
C16:1OH	0.014	0.0～0.08	μmol/L
C18	0.338	0.18～1.6	μmol/L
C18:1	0.566	0.35～2.3	μmol/L
C18:2	0.153	0.07～0.6	μmol/L
C18OH	0.003	0.0～0.03	μmol/L
C18:1OH	0.008	0.0～0.05	μmol/L
C3/C0	0.052	0.02～0.27	μmol/L
C3/C2	0.133	0.04～0.23	μmol/L
C4/C2	0.033	0.0～0.04	μmol/L
C5/C2	0.021	0.0～0.05	μmol/L
C8/C2	0.012	0.0～0.02	μmol/L
C0/(C16+C18)	10.057	2.2～45	μmol/L
(C16+C18:1)/C2	0.3	0.1～0.46	μmol/L
