# Supplementary material for: A missense variant in Exon 9 of the ASNS gene causes splicing abnormality in an Infant with asparagine synthetase deficiency
Source: Front Genet. 2026 May 28;17:1799796. doi: 10.3389/fgene.2026.1799796 (PMC13252912; doi:10.3389/fgene.2026.1799796)
Supplement: Supplementary file 5 [file Table1.xlsx]

## Sheet: Sheet1
Primer Name	Primer Sequence
pcDNA3.1-ASNS-KpnI-F	GCTTGGTACCATGGTGGCAGATCATATTGGAAG
ASNS-mut-F	gGTATGTATTTAATTTCCAGGTATATTCGGAAGAACACAG
ASNS-mut-R	CTGTGTTCTTCCGAATATACCTGGAAATTAAATACATACc
pcDNA3.1-ASNS-XhoI-R	TAGACTCGAGACCATGGGCAGCAGTAGTTCG
pcMINI-ASNS-KpnI-F	ggtaGGTACCaaggctctctagctgaggtg
pcMINI-ASNS-XhoI-R	tttcCTCGAGgggaagggagtaaataactg
pcDNA3.1-F	CTAGAGAACCCACTGCTTAC
pcDNA3.1-R	TAGAAGGCACAGTCGAGG
pcMINI-F	CTAGAGAACCCACTGCTTAC
pcMINI-R	TAGAAGGCACAGTCGAGG
